# Supplementary material for: Light Irradiation Coupled with Exogenous Metal Ions to Enhance Exopolysaccharide Synthesis from Agaricus sinodeliciosus ZJU-TP-08 in Liquid Fermentation
Source: J Fungi (Basel). 2021 Nov 20;7(11):992. doi: 10.3390/jof7110992 (PMC8618256; doi:10.3390/jof7110992)
Supplement: Supplementary file 1 [file jof-07-00992-s001.zip]

Archive with 1 entries (1 files):
- jof-1458685-supplementary.pdf
